# Supplementary material for: An age-related numerical and functional deficit in CD19+CD24hiCD38hi B cells is associated with an increase in systemic autoimmunity
Source: Aging Cell. 2013 Jul 19;12(5):873–81. doi: 10.1111/acel.12114 (PMC3814412; doi:10.1111/acel.12114)
Supplement: Supplementary file 4 [file acel0012-0873-SD4.txt]

Supplementary figures  
Figure 1 
A                                                                       
  B                       
+CD3
 
 
 
 
 
 
 
+LPS
IL
10
 
CD19 
CD24int 
CD38int 
CD24hi 
CD38-ve 
2.87 
2.34 
1.67 
1.81 Figure 2  
Supplementary figures  
Yo
un
g
Old
0
5
10
CD5
+
v
e  
C
D
1
d
hi
 
(
 %

B

c
e
ll
s
)
A                                                            B                       
P=0.0007 P=0.0004
yo
un
g
Old
0
5
10
15
A
b
so
lu
te
 n
u
m
b
e
r
s
 
(
 
1
0
3
/
 
m
l
)
